# Supplementary material for: Ectopic Expression of PvHMA2.1 Enhances Cadmium Tolerance in Arabidopsis thaliana
Source: Int J Mol Sci. 2023 Feb 10;24(4):3544. doi: 10.3390/ijms24043544 (PMC9966247; doi:10.3390/ijms24043544)
Supplement: Supplementary file 1 [file ijms-24-03544-s001.zip]

Archive with 1 entries (1 files):
- ijms-2176727-Supplementary.pdf
